# Supplementary material for: The Role of Transposable Elements in the Origin and Evolution of MicroRNAs in Human
Source: PLoS One. 2015 Jun 26;10(6):e0131365. doi: 10.1371/journal.pone.0131365 (PMC4482582; doi:10.1371/journal.pone.0131365)
Supplement: S1 Table — (XLSX) [file pone.0131365.s001.xlsx]

## Sheet: Supplementary file 1
Supplementary file 1: MDTEs with covered TEs
pre-miRNA	miRNA start on query sequence	miRNA end on query sequence	TE start on query sequence	TE end on query sequence	TE Chain	TE family	TE	TE begin	TE end	(TE left)	TE Coverage percent	Cover type
hsa-mir-1183	2001	2088	2030	2193	C	LINE/L2	L2c	(378)	3009	2849	0.6629	Partly covered
hsa-mir-1200	2001	2075	1822	2011	C	SINE/MIR	MIRb	(36)	232	3	0.1447	Partly covered
hsa-mir-1202	2001	2082	1991	3485	+	LTR/ERV1	MER52A	14	1755	(0)	1	Wholly covered
hsa-mir-1246	2001	2072	2020	2081	+	LTR/ERVL-MaLR	MLT1M	147	208	(464)	0.726	Partly covered
hsa-mir-1249	2001	2065	2025	2347	+	LINE/L2	L2c	3051	3366	(9)	0.6212	Partly covered
hsa-mir-1254-1	2001	2096	1816	2105	+	SINE/Alu	AluJr	2	290	(22)	1	Wholly covered
hsa-mir-1254-2	2001	2062	1799	2104	+	SINE/Alu	AluJo	2	305	(7)	1	Wholly covered
hsa-mir-1255a	2001	2112	1970	3840	C	DNA/TcMar-Tigger	Tigger1	(483)	1935	1	1	Wholly covered
hsa-mir-1255b-1	2001	2062	1563	2602	+	DNA/TcMar-Tigger	Tigger1	1371	2418	(0)	1	Wholly covered
hsa-mir-1255b-2	2001	2066	1426	3819	C	DNA/TcMar-Tigger	Tigger1	(0)	2418	7	1	Wholly covered
hsa-mir-1256	2001	2118	1513	3072	C	DNA/TcMar-Tigger	Tigger1	(832)	1586	1	1	Wholly covered
hsa-mir-1257	2001	2116	2074	2369	+	LTR/ERVL-MaLR	MLT1H	23	345	(204)	0.3675	Partly covered
hsa-mir-1261	2001	2081	427	2726	C	DNA/TcMar-Tigger	Tigger1	(0)	2418	2	1	Wholly covered
hsa-mir-1263	2001	2085	2002	2046	+	LTR/ERV1	MER39	21	64	(643)	0.5233	Inverted
hsa-mir-1263	2001	2085	2050	2103	C	LTR/ERV1	MER39	(653)	54	1	0.4186	Inverted
hsa-mir-1264	2001	2068	1976	2034	+	LINE/L2	L2a	3328	3426	(0)	0.4928	Partly covered
hsa-mir-1266	2001	2083	2063	2173	+	SINE/MIR	MIR3	82	190	(18)	0.25	Partly covered
hsa-mir-1267	2001	2077	1680	2098	C	LTR/ERVL-MaLR	MSTB	(0)	426	1	1	Wholly covered
hsa-mir-1268a	2001	2051	1853	2151	+	SINE/Alu	AluJo	7	285	(27)	1	Wholly covered
hsa-mir-1268b	2001	2049	1831	2169	+	SINE/Alu	AluSx1	2	300	(12)	1	Wholly covered
hsa-mir-1269a	2001	2104	1647	2234	+	LTR/ERVL	MLT2B3	5	552	(2)	1	Wholly covered
hsa-mir-1269b	2001	2074	1641	2201	+	LTR/ERVL	MLT2B3	1	554	(0)	1	Wholly covered
hsa-mir-1271	2001	2085	1435	2054	+	LINE/L2	L2b	2665	3368	(7)	0.6279	Inverted
hsa-mir-1271	2001	2085	2031	2235	C	LINE/L2	L2d2	(10)	545	411	0.6395	Inverted
hsa-mir-1273a	2001	2102	1822	2127	+	SINE/Alu	AluSg	1	307	(3)	1	Wholly covered
hsa-mir-1273c	2001	2076	1767	2032	+	SINE/Alu	AluJo	29	281	(31)	0.4156	Inverted
hsa-mir-1273c	2001	2076	2033	2298	C	SINE/Alu	AluSx1	(17)	295	1	0.5714	Inverted
hsa-mir-1273d	2001	2085	1885	2101	+	SINE/Alu	AluSq2	77	293	(20)	1	Wholly covered
hsa-mir-1273f	2001	2098	1826	2114	+	SINE/Alu	AluSx	1	297	(15)	1	Wholly covered
hsa-mir-1273g	2001	2099	1812	2119	+	SINE/Alu	AluJb	3	302	(10)	1	Wholly covered
hsa-mir-1273h	2001	2115	1820	2148	+	SINE/Alu	AluJb	1	294	(18)	1	Wholly covered
hsa-mir-1285-1	2001	2083	1809	2143	C	SINE/Alu	AluJo	(0)	312	6	1	Wholly covered
hsa-mir-1285-2	2001	2087	1964	2110	+	SINE/Alu	AluJb	1	146	(166)	1	Wholly covered
hsa-mir-1289-1	2001	2143	1995	2161	C	DNA/hAT-Charlie	MER5A	(0)	189	1	1	Wholly covered
hsa-mir-1289-2	2001	2110	2009	2095	+	DNA/hAT-Charlie	MER5A	55	142	(47)	0.7838	Partly covered
hsa-mir-1290	2001	2077	1889	2082	C	DNA/TcMar-Tigger	Tigger4a	(39)	197	1	1	Wholly covered
hsa-mir-1293	2001	2070	1705	2001	+	SINE/Alu	AluSz6	1	297	(15)	0.0141	Partly covered
hsa-mir-1298	2001	2111	2002	2106	+	DNA	X24_DNA	32	141	(32)	0.9375	Partly covered
hsa-mir-1302-1	2001	2142	1970	2160	+	DNA/hAT	MER53	1	192	(1)	1	Wholly covered
hsa-mir-1302-10	2001	2137	1978	2167	C	DNA/hAT	MER53	(0)	193	1	1	Wholly covered
hsa-mir-1302-11	2001	2137	1978	2167	C	DNA/hAT	MER53	(0)	193	1	1	Wholly covered
hsa-mir-1302-2	2001	2137	1978	2167	C	DNA/hAT	MER53	(0)	193	1	1	Wholly covered
hsa-mir-1302-3	2001	2137	1978	2167	C	DNA/hAT	MER53	(0)	193	1	1	Wholly covered
hsa-mir-1302-4	2001	2149	1978	2164	+	DNA/hAT	MER53	4	193	(0)	1	Wholly covered
hsa-mir-1302-5	2001	2149	2011	2152	C	DNA/hAT	MER53	(27)	166	25	0.9267	Partly covered
hsa-mir-1302-6	2001	2089	1933	2141	+	DNA/hAT	MER53	1	190	(3)	1	Wholly covered
hsa-mir-1302-7	2001	2071	1982	2120	C	DNA/hAT	MER53	(34)	159	19	1	Wholly covered
hsa-mir-1302-8	2001	2127	1965	2153	+	DNA/hAT	MER53	1	193	(0)	1	Wholly covered
hsa-mir-1302-9	2001	2137	1978	2167	C	DNA/hAT	MER53	(0)	193	1	1	Wholly covered
hsa-mir-1303	2001	2085	1915	2034	+	SINE/Alu	AluJr4	1	121	(191)	0.3953	Inverted
hsa-mir-1303	2001	2085	2036	2084	C	SINE/Alu	AluSc	(10)	299	251	0.5698	Inverted
hsa-mir-1304	2001	2090	1936	2066	+	SINE/Alu	AluJr	126	257	(55)	0.7253	Partly covered
hsa-mir-1321	2001	2078	1925	2157	C	SINE/MIR	MIRb	(6)	256	11	1	Wholly covered
hsa-mir-151a	2001	2089	2004	2124	+	LINE/L2	L2c	3205	3343	(44)	0.9556	Inverted
hsa-mir-151a	2001	2089	1920	2031	C	LINE/L2	L2c	(4)	3383	3280	0.3444	Inverted
hsa-mir-151b	2001	2095	2000	2079	C	LINE/L2	L2c	(29)	3397	3281	0.8229	Partly covered
hsa-mir-1587	2001	2052	1936	2368	C	LTR/ERVL-MaLR	MLT1H2	(30)	519	37	1	Wholly covered
hsa-mir-1825	2001	2052	1394	2005	C	LINE/L2	L2a	(7)	3419	2704	0.0943	Partly covered
hsa-mir-1911	2001	2079	2079	2334	C	LTR/Gypsy?	LTR88a	(266)	550	285	0.0125	Partly covered
hsa-mir-1972-1	2001	2076	2051	2350	+	SINE/Alu	AluSx	1	299	(13)	0.3377	Inverted
hsa-mir-1972-1	2001	2076	1899	2026	C	SINE/Alu	FLAM_A	(13)	129	1	0.3377	Inverted
hsa-mir-1972-2	2001	2076	2051	2350	+	SINE/Alu	AluSx	1	299	(13)	0.3377	Inverted
hsa-mir-1972-2	2001	2076	1903	2026	C	SINE/Alu	FLAM_A	(17)	125	1	0.3377	Inverted
hsa-mir-2115	2001	2099	1975	2712	C	LINE/L1	L1M4	(4757)	1983	1223	1	Wholly covered
hsa-mir-224	2001	2080	2004	2078	+	DNA	MER135	84	157	(71)	0.9259	Partly covered
hsa-mir-2355	2001	2086	1918	2031	+	LINE/RTE-BovB	MamRTE1	3686	3802	(10)	0.3563	Inverted
hsa-mir-2355	2001	2086	2048	2133	C	LINE/RTE-BovB	MamRTE1	(3)	3809	3719	0.4483	Inverted
hsa-mir-28	2001	2085	2036	2097	+	LINE/L2	L2c	3261	3326	(61)	0.5814	Inverted
hsa-mir-28	2001	2085	1921	2033	C	LINE/L2	L2c	(8)	3379	3279	0.3837	Inverted
hsa-mir-2909	2001	2068	2018	2247	C	LTR/ERVL-MaLR	MLT1L	(209)	401	166	0.7391	Partly covered
hsa-mir-302e	2001	2071	1914	2121	+	SINE/MIR	MIR	6	219	(43)	1	Wholly covered
hsa-mir-3116-1	2001	2073	2044	2073	+	LINE/L2	L2a	3377	3406	(20)	0.4054	Inverted
hsa-mir-3116-1	2001	2073	1982	2064	C	LINE/L2	L2a	(1)	3425	3348	0.8649	Inverted
hsa-mir-3116-2	2001	2067	2008	2090	+	LINE/L2	L2a	3348	3425	(1)	0.8824	Inverted
hsa-mir-3116-2	2001	2067	1999	2028	C	LINE/L2	L2a	(20)	3406	3377	0.4118	Inverted
hsa-mir-3118-1	2001	2074	2035	2639	C	LINE/L1	L1PA13	(4812)	1973	1378	0.5333	Partly covered
hsa-mir-3118-2	2001	2072	2034	2638	C	LINE/L1	L1PA13	(4812)	1973	1378	0.5342	Partly covered
hsa-mir-3118-3	2001	2074	2035	2639	C	LINE/L1	L1PA13	(4812)	1973	1378	0.5333	Partly covered
hsa-mir-3118-4	2001	2074	2044	2640	C	LINE/L1	L1PA13	(4819)	2781	2192	0.4133	Partly covered
hsa-mir-3118-5	2001	2075	1880	2001	+	LINE/L1	L1PA13	493	614	(6171)	0.0132	Inverted
hsa-mir-3118-5	2001	2075	2045	2643	C	LINE/L1	L1PA13	(4819)	1966	1377	0.4079	Inverted
hsa-mir-3118-6	2001	2074	2044	2642	C	LINE/L1	L1PA13	(4819)	2781	2192	0.4133	Partly covered
hsa-mir-3133	2001	2077	1524	2248	C	LINE/L1	L1MB7	(343)	5841	5080	1	Wholly covered
hsa-mir-3134	2001	2073	1893	2520	C	LINE/L1	L1PB1	(3)	6148	5557	1	Wholly covered
hsa-mir-3135a	2001	2076	1978	2257	C	SINE/Alu	AluJb	(18)	294	1	1	Wholly covered
hsa-mir-3135b	2001	2067	1978	2118	C	SINE/Alu	FRAM	(26)	150	21	1	Wholly covered
hsa-mir-3137	2001	2074	1980	2041	+	DNA/TcMar-Tigger	Tigger3b	1042	1103	(128)	0.5467	Inverted
hsa-mir-3137	2001	2074	2025	2516	C	DNA/TcMar-Tigger	Tigger3b	(124)	1107	611	0.6667	Inverted
hsa-mir-3139	2001	2075	1937	2042	+	LINE/L2	L2b	3302	3424	(2)	0.5526	Inverted
hsa-mir-3139	2001	2075	2041	2150	C	LINE/L2	L2d2	(52)	503	421	0.4605	Inverted
hsa-mir-3144	2001	2078	1013	2038	+	LINE/L1	L1M1	2873	4067	(3495)	0.481	Partly covered
hsa-mir-3149	2001	2082	2030	2091	+	LINE/L1	L1ME3G	680	743	(181)	0.6386	Partly covered
hsa-mir-3159	2001	2073	2033	2318	+	SINE/Alu	AluSc	1	284	(25)	0.5541	Inverted
hsa-mir-3159	2001	2073	1906	2031	C	SINE/Alu	AluJo	(40)	272	147	0.4189	Inverted
hsa-mir-3163	2001	2072	1892	2037	+	SINE/MIR	MIRb	3	168	(100)	0.5068	Inverted
hsa-mir-3163	2001	2072	2043	2075	C	SINE/MIR	MIRb	(106)	162	130	0.411	Inverted
hsa-mir-3164	2001	2082	1972	2071	+	DNA/TcMar-Tigger	MER6B	1	104	(106)	0.8554	Inverted
hsa-mir-3164	2001	2082	2042	2090	C	DNA/TcMar-Tigger	MER6C	(137)	73	26	0.494	Inverted
hsa-mir-3166	2001	2091	1934	2073	+	LINE/L2	L2a	3240	3382	(44)	0.7935	Inverted
hsa-mir-3166	2001	2091	2088	2305	C	LINE/L2	L2a	(110)	3316	3072	0.0435	Inverted
hsa-mir-3168	2001	2081	1986	2162	+	SINE/MIR	MIR	6	186	(76)	1	Wholly covered
hsa-mir-3169	2001	2082	2049	2157	C	SINE/MIR	MIRb	(29)	239	123	0.4096	Partly covered
hsa-mir-3174	2001	2086	1962	2102	+	DNA/hAT-Charlie	MER5A1	1	166	(0)	1	Wholly covered
hsa-mir-3179-1	2001	2083	1693	2001	C	SINE/Alu	AluJo	(9)	303	1	0.0119	Partly covered
hsa-mir-3179-2	2001	2083	1693	2001	C	SINE/Alu	AluJo	(9)	303	1	0.0119	Partly covered
hsa-mir-3179-3	2001	2083	1693	2001	C	SINE/Alu	AluJo	(9)	303	1	0.0119	Partly covered
hsa-mir-3194	2001	2072	2044	2189	+	SINE/MIR	MIR	62	228	(34)	0.3973	Partly covered
hsa-mir-3200	2001	2084	1648	2048	C	LTR/ERVL	LTR16D2	(60)	512	1	0.5647	Partly covered
hsa-mir-3201	2001	2051	1944	2019	C	LINE/L2	L2a	(127)	3299	3221	0.3654	Partly covered
hsa-mir-320b-2	2001	2137	2133	2387	C	LINE/L2	L2	(672)	2747	2473	0.0362	Partly covered
hsa-mir-325	2001	2097	1988	2053	+	LINE/L2	L2b	3307	3362	(13)	0.5408	Inverted
hsa-mir-325	2001	2097	2052	2105	C	LINE/L2	L2a	(18)	3408	3355	0.4694	Inverted
hsa-mir-326	2001	2094	2084	2213	+	DNA/hAT-Tip100	Arthur1B	3	147	(1078)	0.1158	Partly covered
hsa-mir-335	2001	2093	1854	2002	C	SINE/MIR	MIRb	(10)	258	103	0.0213	Partly covered
hsa-mir-340	2001	2094	2009	2046	C	DNA/TcMar-Mariner	MARNA	(346)	240	203	0.4	Partly covered
hsa-mir-342	2001	2098	1998	2104	C	SINE/tRNA-RTE	MamSINE1	(148)	142	35	1	Wholly covered
hsa-mir-3611	2001	2082	1560	2319	+	DNA/TcMar-Tigger	Tigger7	8	770	(1722)	1	Wholly covered
hsa-mir-3617	2001	2078	1948	2078	C	SINE/MIR	MIR3	(63)	145	15	1	Wholly covered
hsa-mir-3622b	2001	2094	2093	2176	+	SINE/Alu	AluJr4	229	312	(0)	0.0211	Partly covered
hsa-mir-3657	2001	2116	2060	2394	C	LINE/L1	L1MC4	(633)	7409	7074	0.4872	Partly covered
hsa-mir-3664	2001	2098	2074	2313	+	DNA/TcMar-Tigger	MER46C	7	261	(77)	0.2525	Partly covered
hsa-mir-3667	2001	2073	1791	2306	+	LTR/ERVL-MaLR	MLT1H	1	602	(8)	1	Wholly covered
hsa-mir-3670-1	2001	2064	2014	2378	+	LTR/ERVL	LTR16A1	64	448	(8)	0.7846	Partly covered
hsa-mir-3670-2	2001	2064	2014	2378	+	LTR/ERVL	LTR16A1	64	448	(8)	0.7846	Partly covered
hsa-mir-3672	2001	2081	1158	2289	C	LINE/L1	L1M1	(3338)	4221	3103	1	Wholly covered
hsa-mir-3674	2001	2067	1686	2173	+	LTR/ERV1	LTR8A	1	610	(117)	1	Wholly covered
hsa-mir-3680-1	2001	2086	2001	2136	+	DNA/hAT-Tip100	MER96	45	175	(0)	1	Wholly covered
hsa-mir-3680-2	2001	2086	2001	2136	+	DNA/hAT-Tip100	MER96	45	175	(0)	1	Wholly covered
hsa-mir-3681	2001	2071	1821	2422	+	LTR/ERVL	LTR16D1	21	647	(28)	1	Wholly covered
hsa-mir-3686	2001	2085	1501	2047	C	LINE/L1	L1MEc	(5662)	738	153	0.5465	Partly covered
hsa-mir-3713	2001	2044	1990	2062	C	DNA/TcMar-Tigger	MER2B	(0)	336	261	1	Wholly covered
hsa-mir-374a	2001	2071	2034	2200	+	LINE/L2	L2c	3222	3387	(0)	0.5278	Partly covered
hsa-mir-374b	2001	2071	2036	2199	+	LINE/L2	L2c	3225	3387	(0)	0.5	Partly covered
hsa-mir-374c	2001	2069	1872	2035	C	LINE/L2	L2c	(0)	3387	3225	0.5	Partly covered
hsa-mir-378a	2001	2065	2023	2160	+	SINE/MIR	MIRc	8	149	(119)	0.6515	Inverted
hsa-mir-378a	2001	2065	1895	2025	C	SINE/MIR	MIR3	(97)	171	28	0.3788	Inverted
hsa-mir-378b	2001	2056	2022	2122	+	SINE/MIR	MIRc	17	119	(149)	0.614	Partly covered
hsa-mir-378d-1	2001	2053	2031	2205	+	SINE/MIR	MIRb	32	213	(55)	0.4259	Partly covered
hsa-mir-378d-2	2001	2097	2013	2056	+	SINE/MIR	MIRc	20	64	(204)	0.449	Partly covered
hsa-mir-378e	2001	2078	2052	2076	+	SINE/MIR	MIRc	23	47	(221)	0.3165	Inverted
hsa-mir-378e	2001	2078	1890	2019	C	SINE/MIR	MIRb	(114)	154	30	0.2405	Inverted
hsa-mir-378f	2001	2077	2039	2173	+	SINE/MIR	MIRc	16	151	(117)	0.5	Partly covered
hsa-mir-378g	2001	2040	1991	2116	+	SINE/MIR	MIR3	17	134	(74)	1	Wholly covered
hsa-mir-378h	2001	2082	1995	2108	+	SINE/MIR	MIRc	9	135	(133)	1	Wholly covered
hsa-mir-3908	2001	2125	1929	2041	+	SINE/Alu	FLAM_A	6	129	(13)	0.3254	Inverted
hsa-mir-3908	2001	2125	2081	2377	C	SINE/Alu	AluSx	(12)	300	3	0.3571	Inverted
hsa-mir-3910-1	2001	2110	1700	2049	C	LINE/L1	HAL1ME	(1127)	1338	929	0.4414	Partly covered
hsa-mir-3910-2	2001	2081	2047	2396	+	LINE/L1	HAL1ME	929	1338	(1127)	0.4268	Partly covered
hsa-mir-3912	2001	2104	1953	2043	+	LINE/L1	L1M5	5710	5800	(324)	0.4095	Partly covered
hsa-mir-3915	2001	2096	830	2246	C	LINE/L1	L1ME3	(0)	6162	4723	1	Wholly covered
hsa-mir-3920	2001	2085	1843	2030	C	LINE/L2	L2a	(289)	3137	2947	0.3488	Partly covered
hsa-mir-3923	2001	2082	1882	2056	+	LTR/ERVL-MaLR	MLT1B	3	179	(211)	0.6747	Partly covered
hsa-mir-3925	2001	2076	2034	2152	C	DNA/TcMar-Tigger	Tigger1	(660)	1758	1634	0.5584	Partly covered
hsa-mir-3927	2001	2070	1920	2169	C	LTR/ERVL-MaLR	MLT1H2	(214)	275	21	1	Wholly covered
hsa-mir-3929	2001	2054	1991	2279	+	SINE/Alu	AluJb	1	289	(23)	1	Wholly covered
hsa-mir-3934	2001	2106	2013	2123	C	SINE/MIR	MIR	(114)	148	33	0.8785	Partly covered
hsa-mir-3936	2001	2109	2094	2380	+	LTR/ERVL	LTR32	9	280	(177)	0.1455	Partly covered
hsa-mir-3972	2001	2086	1606	2339	+	DNA/hAT-Tip100	MER45C	111	902	(51)	1	Wholly covered
hsa-mir-3973	2001	2106	1974	2184	+	DNA/TcMar-Tigger	Tigger19a	42	249	(74)	1	Wholly covered
hsa-mir-3977	2001	2069	1961	2131	C	DNA/hAT-Tip100	hAT-N1a_Mam	(119)	243	56	1	Wholly covered
hsa-mir-421	2001	2084	1879	2042	+	LINE/L2	L2c	3225	3387	(0)	0.4941	Partly covered
hsa-mir-422a	2001	2089	1987	2110	+	SINE/MIR	MIRc	6	140	(128)	1	Wholly covered
hsa-mir-4263	2001	2082	1514	2050	C	LINE/L1	L1MEg1	(5242)	2091	1570	0.6024	Partly covered
hsa-mir-4288	2001	2066	2049	2152	+	LTR/ERVL	LTR86B1	389	493	(0)	0.2687	Partly covered
hsa-mir-4293	2001	2077	1886	2070	C	SINE/tRNA	LFSINE_Vert	(159)	300	117	0.8974	Partly covered
hsa-mir-4311	2001	2099	1896	2066	C	LINE/L2	L2d	(105)	411	225	0.66	Partly covered
hsa-mir-4418	2001	2061	1501	2056	C	LINE/L2	L2a	(0)	3426	2835	0.9032	Partly covered
hsa-mir-4419a	2001	2076	1918	2134	+	SINE/Alu	AluYh3	60	302	(9)	1	Wholly covered
hsa-mir-4419b	2001	2067	2003	2153	+	SINE/Alu	AluSx3	138	291	(20)	0.9559	Partly covered
hsa-mir-4420	2001	2076	1941	2012	+	SINE/MIR	MIR3	22	89	(119)	0.1558	Partly covered
hsa-mir-4421	2001	2068	1124	3180	+	LTR/ERV1	MER52A	1	1755	(0)	1	Wholly covered
hsa-mir-4422	2001	2082	2043	2265	+	LTR/Gypsy	MamGypLTR1a	563	784	(0)	0.4819	Partly covered
hsa-mir-4424	2001	2085	831	2037	+	LINE/L1	L1M3	3739	4997	(1143)	0.4302	Partly covered
hsa-mir-4425	2001	2083	1971	2234	C	SINE/MIR	MIR	(10)	252	1	1	Wholly covered
hsa-mir-4428	2001	2072	1760	2302	C	LTR/ERV1	LTR9	(88)	524	1	1	Wholly covered
hsa-mir-4430	2001	2048	1845	2080	+	SINE/Alu	AluJr	59	294	(18)	1	Wholly covered
hsa-mir-4431	2001	2093	1710	2167	+	LTR/ERVL-MaLR	MSTB1	1	432	(0)	1	Wholly covered
hsa-mir-4433	2001	2080	2078	2434	C	LINE/L2	L2c	(909)	2510	2139	0.037	Partly covered
hsa-mir-4433b	2001	2101	1657	2013	+	LINE/L2	L2c	2139	2510	(909)	0.1275	Partly covered
hsa-mir-4438	2001	2092	2054	3688	+	LINE/L1	L1M4c	610	2331	(4053)	0.4194	Inverted
hsa-mir-4438	2001	2092	2002	2047	C	LINE/L1	L1M4c	(5730)	654	603	0.4946	Inverted
hsa-mir-4445	2001	2069	2036	2982	+	LINE/L1	L1PB1	5161	6149	(2)	0.4857	Partly covered
hsa-mir-4447	2001	2090	2010	2231	C	DNA/hAT-Charlie	MER20	(0)	219	1	0.8901	Partly covered
hsa-mir-4448	2001	2085	1753	2722	+	LTR/ERVK	LTR13	1	1007	(0)	1	Wholly covered
hsa-mir-4452	2001	2070	1932	2124	C	SINE/Alu	FAM	(15)	170	1	1	Wholly covered
hsa-mir-4454	2001	2054	5	2024	C	LTR/ERV1	HERVH-int	(5570)	2143	1	0.4364	Partly covered
hsa-mir-4454	2001	2054	2027	2459	C	LTR/ERV1	LTR7B	(2)	462	1	0.5091	Partly covered
hsa-mir-4455	2001	2057	1691	2290	+	LINE/L1	HAL1	1863	2506	(1)	1	Wholly covered
hsa-mir-4457	2001	2067	2029	3011	+	LINE/L1	L1MEc	568	1601	(4799)	0.5735	Partly covered
hsa-mir-4459	2001	2065	1798	2098	+	SINE/Alu	AluSz6	1	293	(19)	1	Wholly covered
hsa-mir-4460	2001	2085	2068	2112	+	LTR/ERVL	HERVL40-int	410	455	(5075)	0.2093	Partly covered
hsa-mir-4463	2001	2066	1951	2127	C	DNA/hAT-Charlie	MER5A	(0)	189	7	1	Wholly covered
hsa-mir-4472-2	2001	2066	2022	2307	C	SINE/Alu	AluSz6	(19)	293	1	0.6716	Partly covered
hsa-mir-4477a	2001	2080	2046	2091	+	DNA/TcMar-Tigger	Tigger1	1570	1615	(803)	0.4321	Inverted
hsa-mir-4477a	2001	2080	1200	2040	C	DNA/TcMar-Tigger	Tigger1	(0)	2418	1566	0.4938	Inverted
hsa-mir-4477b	2001	2080	2042	2882	+	DNA/TcMar-Tigger	Tigger1	1566	2418	(0)	0.4815	Inverted
hsa-mir-4477b	2001	2080	1991	2036	C	DNA/TcMar-Tigger	Tigger1	(803)	1615	1570	0.4444	Inverted
hsa-mir-4480	2001	2070	1958	2050	C	SINE/MIR	MIRb	(117)	151	72	0.7042	Partly covered
hsa-mir-4481	2001	2059	1843	2261	+	LTR/ERVL-MaLR	MSTC	1	428	(0)	1	Wholly covered
hsa-mir-4483	2001	2061	2050	2211	C	SINE/Alu	AluJr4	(14)	298	137	0.1935	Partly covered
hsa-mir-4484	2001	2082	1688	2032	+	LTR/ERV1	MER50-int	4	357	(6848)	0.3855	Partly covered
hsa-mir-4491	2001	2067	2059	2166	C	DNA/hAT-Blackjack	MER81	(4)	110	1	0.1324	Partly covered
hsa-mir-4494	2001	2083	1989	2056	+	DNA/TcMar-Tigger	Tigger7	25	93	(2399)	0.6667	Inverted
hsa-mir-4494	2001	2083	2050	2110	C	DNA/TcMar-Tigger	Tigger7	(2420)	71	10	0.4048	Inverted
hsa-mir-4495	2001	2065	1895	2012	C	SINE/MIR	MIRb	(47)	221	111	0.1818	Partly covered
hsa-mir-4496	2001	2060	1948	2120	C	SINE/MIR	MIRb	(10)	252	54	1	Wholly covered
hsa-mir-4501	2001	2063	1935	2127	+	SINE/MIR	MIRb	19	224	(44)	1	Wholly covered
hsa-mir-4502	2001	2080	1963	2443	C	DNA/TcMar-Tigger	Tigger1	(193)	2225	1721	1	Wholly covered
hsa-mir-4504	2001	2091	2050	2094	+	LINE/L1	L1M2	5833	5877	(435)	0.4565	Inverted
hsa-mir-4504	2001	2091	1640	2035	C	LINE/L1	L1MA8	(73)	6218	5841	0.3804	Inverted
hsa-mir-4506	2001	2076	1999	2216	+	SINE/MIR	MIR	25	248	(14)	1	Wholly covered
hsa-mir-450b	2001	2077	2074	2229	+	LINE/L1	L1ME4a	5949	6110	(14)	0.0513	Partly covered
hsa-mir-4510	2001	2067	2065	2115	+	LINE/L2	L2b	3323	3374	(1)	0.0441	Partly covered
hsa-mir-4512	2001	2076	2003	2042	+	SINE/Alu	AluJb	86	125	(187)	0.5195	Inverted
hsa-mir-4512	2001	2076	2043	2326	C	SINE/Alu	AluSz	(28)	284	1	0.4416	Inverted
hsa-mir-4518	2001	2082	1951	2041	+	DNA/hAT-Charlie	MER117	46	148	(49)	0.494	Partly covered
hsa-mir-4520a	2001	2069	1983	2008	C	SINE/MIR	MIRb	(15)	253	228	0.1143	Partly covered
hsa-mir-4525	2001	2074	1398	2357	+	LTR/ERV1	MER52A	1	1537	(586)	1	Wholly covered
hsa-mir-4527	2001	2069	1755	2161	+	LTR/ERVL-MaLR	MLT1J	29	504	(8)	1	Wholly covered
hsa-mir-466	2001	2083	2076	2157	C	LINE/L1	L1ME3	(70)	6092	6001	0.0952	Partly covered
hsa-mir-4661	2001	2074	2069	2164	+	LTR/Gypsy	MamGypsy2-I	1072	1185	(2981)	0.08	Partly covered
hsa-mir-4662a	2001	2066	1811	2157	+	LINE/L1	L1ME3G	361	603	(394)	1	Wholly covered
hsa-mir-4662b	2001	2080	1918	2264	C	LINE/L1	L1ME3G	(394)	603	361	1	Wholly covered
hsa-mir-4666b	2001	2080	1714	2102	C	LTR/ERVL-MaLR	MSTA	(0)	428	4	1	Wholly covered
hsa-mir-4671	2001	2072	2049	2144	C	SINE/tRNA-RTE	MamSINE1	(174)	116	15	0.3288	Partly covered
hsa-mir-4672	2001	2080	1916	2009	C	SINE/MIR	MIRb	(150)	118	24	0.1111	Partly covered
hsa-mir-4676	2001	2071	2034	2255	+	LINE/L2	L2a	2653	2906	(513)	0.5278	Partly covered
hsa-mir-4684	2001	2081	1844	2007	+	DNA/hAT-Charlie	MER102a	73	247	(83)	0.0854	Partly covered
hsa-mir-4699	2001	2073	2047	2247	+	LINE/L2	L2b	1930	2146	(1273)	0.3649	Partly covered
hsa-mir-4703	2001	2078	2042	2285	C	DNA/TcMar-Tigger	Tigger18a	(603)	249	8	0.4684	Partly covered
hsa-mir-4704	2001	2074	2047	2384	C	LTR/ERVL-MaLR	MLT1H1	(223)	368	43	0.3733	Partly covered
hsa-mir-4712	2001	2081	1811	2022	C	SINE/MIR	MIRb	(4)	264	51	0.2683	Partly covered
hsa-mir-4731	2001	2069	2063	2210	C	LINE/CR1	L3	(24)	4075	3916	0.1	Partly covered
hsa-mir-4753	2001	2082	2069	2237	C	LINE/L1	HAL1	(1113)	1394	1252	0.1687	Partly covered
hsa-mir-4756	2001	2077	1964	2080	C	DNA/hAT-Tip100	MER96	(0)	175	37	1	Wholly covered
hsa-mir-4772	2001	2077	1	2028	C	LINE/L1	L1M3b	(3729)	3833	2015	0.359	Partly covered
hsa-mir-4775	2001	2074	1996	2068	+	DNA/TcMar-Tc1	EutTc1-N2	138	223	(155)	0.9067	Partly covered
hsa-mir-4786	2001	2079	1980	2674	+	LINE/L1	HAL1b	339	1069	(1352)	1	Wholly covered
hsa-mir-4797	2001	2070	2043	2089	+	SINE/5S-Deu-L2	AmnSINE1	131	174	(401)	0.3944	Inverted
hsa-mir-4797	2001	2070	1999	2030	C	SINE/5S-Deu-L2	AmnSINE1	(414)	161	130	0.4225	Inverted
hsa-mir-4801	2001	2081	1929	2060	+	SINE/MIR	MIRb	35	184	(46)	0.7317	Partly covered
hsa-mir-487b	2001	2083	2076	2308	+	SINE/MIR	MIR	18	259	(9)	0.0952	Partly covered
hsa-mir-493	2001	2088	2032	2097	C	LINE/L2	L2b	(1)	3374	3316	0.6404	Partly covered
hsa-mir-4999	2001	2090	2080	2149	C	LINE/L1	L1MA9	(39)	6273	6214	0.1209	Partly covered
hsa-mir-5003	2001	2098	1961	2208	C	SINE/MIR	MIRb	(16)	252	22	1	Wholly covered
hsa-mir-5007	2001	2094	1603	2002	C	LTR/ERVL-MaLR	MSTA	(0)	428	28	0.0211	Partly covered
hsa-mir-5009	2001	2099	1972	2191	C	DNA/TcMar-Tigger	Tigger4a	(0)	236	1	1	Wholly covered
hsa-mir-5011	2001	2102	1916	2009	C	DNA/TcMar-Tigger	Tigger3a	(0)	348	240	0.0874	Partly covered
hsa-mir-5094	2001	2084	1730	2012	+	SINE/Alu	AluJb	23	302	(10)	0.1412	Partly covered
hsa-mir-5095	2001	2087	2056	2361	+	SINE/Alu	AluSq	3	307	(6)	0.3636	Inverted
hsa-mir-5095	2001	2087	1664	2034	C	SINE/Alu	AluY	(0)	311	1	0.3864	Inverted
hsa-mir-5096	2001	2069	1828	2120	C	SINE/Alu	AluSq2	(20)	293	1	1	Wholly covered
hsa-mir-5100	2001	2118	2013	2149	+	SINE/MIR	MIR	7	142	(126)	0.8908	Partly covered
hsa-mir-544a	2001	2090	1969	2114	C	DNA/hAT-Charlie	MER5A1	(1)	165	14	1	Wholly covered
hsa-mir-544b	2001	2077	1964	2106	C	DNA/hAT-Charlie	MER5A1	(0)	166	6	1	Wholly covered
hsa-mir-545	2001	2105	1886	2052	+	LINE/L2	L2c	3222	3387	(0)	0.4906	Partly covered
hsa-mir-548a-1	2001	2096	2013	2087	C	DNA/TcMar-Mariner	MADE1	(0)	80	6	0.7732	Partly covered
hsa-mir-548a-2	2001	2096	2012	2092	C	DNA/TcMar-Mariner	MADE1	(0)	80	1	0.8351	Partly covered
hsa-mir-548a-3	2001	2096	2013	2092	+	DNA/TcMar-Mariner	MADE1	1	80	(0)	0.8247	Partly covered
hsa-mir-548aa-1	2001	2096	2006	2085	+	DNA/TcMar-Mariner	MADE1	1	80	(0)	0.8247	Partly covered
hsa-mir-548aa-2	2001	2096	2006	2085	+	DNA/TcMar-Mariner	MADE1	1	80	(0)	0.8247	Partly covered
hsa-mir-548ab	2001	2083	1999	2087	+	DNA/TcMar-Mariner	MADE1	1	80	(0)	1	Wholly covered
hsa-mir-548ac	2001	2087	2004	2084	+	DNA/TcMar-Mariner	MADE1	1	79	(1)	0.9205	Partly covered
hsa-mir-548ad	2001	2081	2004	2079	C	DNA/TcMar-Mariner	MADE1	(0)	80	1	0.9268	Partly covered
hsa-mir-548ae-1	2001	2069	1979	2074	+	DNA/TcMar-Mariner	MADE1	1	80	(0)	1	Wholly covered
hsa-mir-548ae-2	2001	2066	1994	2074	C	DNA/TcMar-Mariner	MADE1	(0)	80	1	1	Wholly covered
hsa-mir-548ag-1	2001	2065	1993	2072	C	DNA/TcMar-Mariner	MADE1	(0)	80	1	1	Wholly covered
hsa-mir-548ag-2	2001	2063	1992	2071	C	DNA/TcMar-Mariner	MADE1	(0)	80	1	1	Wholly covered
hsa-mir-548ah	2001	2075	1999	2078	C	DNA/TcMar-Mariner	MADE1	(0)	80	1	1	Wholly covered
hsa-mir-548ai	2001	2087	2004	2085	C	DNA/TcMar-Mariner	MADE1	(0)	80	1	0.9318	Partly covered
hsa-mir-548aj-1	2001	2071	1997	2076	C	DNA/TcMar-Mariner	MADE1	(0)	80	1	1	Wholly covered
hsa-mir-548aj-2	2001	2091	2007	2086	+	DNA/TcMar-Mariner	MADE1	1	80	(0)	0.8696	Partly covered
hsa-mir-548ak	2001	2056	1993	2065	C	DNA/TcMar-Mariner	MADE1	(0)	80	1	1	Wholly covered
hsa-mir-548al	2001	2096	1998	2092	C	DNA/TcMar-Mariner	MADE1	(0)	80	1	0.9485	Partly covered
hsa-mir-548am	2001	2073	1998	2072	C	DNA/TcMar-Mariner	MADE1	(0)	80	6	0.973	Partly covered
hsa-mir-548an	2001	2082	2003	2082	C	DNA/TcMar-Mariner	MADE1	(0)	80	1	0.9639	Partly covered
hsa-mir-548ao	2001	2095	2009	2088	C	DNA/TcMar-Mariner	MADE1	(0)	80	1	0.8333	Partly covered
hsa-mir-548ap	2001	2095	2010	2087	C	DNA/TcMar-Mariner	MADE1	(1)	79	1	0.8125	Partly covered
hsa-mir-548aq	2001	2057	1989	2068	+	DNA/TcMar-Mariner	MADE1	1	80	(0)	1	Wholly covered
hsa-mir-548ar	2001	2056	1989	2067	C	DNA/TcMar-Mariner	MADE1	(0)	80	1	1	Wholly covered
hsa-mir-548as	2001	2057	1989	2068	+	DNA/TcMar-Mariner	MADE1	1	80	(0)	1	Wholly covered
hsa-mir-548at	2001	2057	2000	2068	C	DNA/TcMar-Mariner	MADE1	(11)	69	1	1	Wholly covered
hsa-mir-548au	2001	2053	1989	2059	+	DNA/TcMar-Mariner	MADE1	1	80	(0)	1	Wholly covered
hsa-mir-548av	2001	2061	1994	2072	+	DNA/TcMar-Mariner	MADE1	6	80	(0)	1	Wholly covered
hsa-mir-548aw	2001	2064	2001	2066	C	DNA/TcMar-Mariner	MADE1	(1)	79	1	1	Wholly covered
hsa-mir-548ax	2001	2072	1998	2076	C	DNA/TcMar-Mariner	MADE1	(0)	80	1	1	Wholly covered
hsa-mir-548ay	2001	2106	2017	2094	C	DNA/TcMar-Mariner	MADE1	(1)	79	1	0.729	Partly covered
hsa-mir-548az	2001	2094	2009	2088	+	DNA/TcMar-Mariner	MADE1	1	80	(0)	0.8421	Partly covered
hsa-mir-548b	2001	2096	2013	2092	+	DNA/TcMar-Mariner	MADE1	1	80	(0)	0.8247	Partly covered
hsa-mir-548ba	2001	2055	1989	2069	C	DNA/TcMar-Mariner	MADE1	(0)	80	1	1	Wholly covered
hsa-mir-548c	2001	2096	2013	2092	+	DNA/TcMar-Mariner	MADE1	1	80	(0)	0.8247	Partly covered
hsa-mir-548d-1	2001	2096	2013	2092	C	DNA/TcMar-Mariner	MADE1	(0)	80	1	0.8247	Partly covered
hsa-mir-548d-2	2001	2096	2013	2092	C	DNA/TcMar-Mariner	MADE1	(0)	80	1	0.8247	Partly covered
hsa-mir-548e	2001	2087	2004	2083	+	DNA/TcMar-Mariner	MADE1	1	80	(0)	0.9091	Partly covered
hsa-mir-548f-1	2001	2083	2002	2081	+	DNA/TcMar-Mariner	MADE1	1	80	(0)	0.9524	Partly covered
hsa-mir-548f-2	2001	2097	2010	2089	+	DNA/TcMar-Mariner	MADE1	1	80	(0)	0.8163	Partly covered
hsa-mir-548f-3	2001	2086	2002	2084	+	DNA/TcMar-Mariner	MADE1	1	80	(0)	0.954	Partly covered
hsa-mir-548f-4	2001	2104	2014	2088	C	DNA/TcMar-Mariner	MADE1	(0)	80	6	0.7143	Partly covered
hsa-mir-548f-5	2001	2085	2003	2082	C	DNA/TcMar-Mariner	MADE1	(0)	80	1	0.9302	Partly covered
hsa-mir-548g	2001	2088	2006	2083	+	DNA/TcMar-Mariner	MADE1	1	80	(0)	0.8764	Partly covered
hsa-mir-548h-1	2001	2101	2009	2088	+	DNA/TcMar-Mariner	MADE1	1	80	(0)	0.7843	Partly covered
hsa-mir-548h-2	2001	2087	2004	2083	+	DNA/TcMar-Mariner	MADE1	1	80	(0)	0.9091	Partly covered
hsa-mir-548h-3	2001	2117	2017	2096	C	DNA/TcMar-Mariner	MADE1	(0)	80	1	0.678	Partly covered
hsa-mir-548h-4	2001	2110	2005	2102	+	DNA/TcMar-Mariner	MADE1	1	80	(0)	0.8829	Partly covered
hsa-mir-548h-5	2001	2059	1991	2070	+	DNA/TcMar-Mariner	MADE1	1	80	(0)	1	Wholly covered
hsa-mir-548i-1	2001	2148	2027	2105	C	DNA/TcMar-Mariner	MADE1	(0)	80	2	0.5302	Partly covered
hsa-mir-548i-2	2001	2148	2027	2105	C	DNA/TcMar-Mariner	MADE1	(0)	80	2	0.5302	Partly covered
hsa-mir-548i-3	2001	2148	2027	2105	C	DNA/TcMar-Mariner	MADE1	(0)	80	2	0.5302	Partly covered
hsa-mir-548i-4	2001	2076	1999	2076	+	DNA/TcMar-Mariner	MADE1	1	79	(1)	1	Wholly covered
hsa-mir-548j	2001	2111	2021	2094	+	DNA/TcMar-Mariner	MADE1	5	79	(1)	0.6607	Partly covered
hsa-mir-548k	2001	2115	2020	2098	+	DNA/TcMar-Mariner	MADE1	1	80	(0)	0.681	Partly covered
hsa-mir-548l	2001	2085	2003	2079	C	DNA/TcMar-Mariner	MADE1	(0)	80	4	0.8953	Partly covered
hsa-mir-548m	2001	2085	2004	2081	C	DNA/TcMar-Mariner	MADE1	(0)	80	1	0.907	Partly covered
hsa-mir-548n	2001	2074	2000	2075	C	DNA/TcMar-Mariner	MADE1	(1)	79	1	1	Wholly covered
hsa-mir-548o	2001	2113	923	2115	+	DNA/TcMar-Mariner	HSMAR1	67	1284	(3)	1	Wholly covered
hsa-mir-548o-2	2001	2069	1995	2076	C	DNA/TcMar-Mariner	MADE1	(0)	80	1	1	Wholly covered
hsa-mir-548p	2001	2083	2002	2081	+	DNA/TcMar-Mariner	MADE1	1	80	(0)	0.9524	Partly covered
hsa-mir-548q	2001	2099	2004	2102	+	DNA/TcMar-Mariner	MADE1	1	80	(0)	0.96	Partly covered
hsa-mir-548s	2001	2081	1996	2086	+	DNA/TcMar-Mariner	MADE1	1	79	(1)	1	Wholly covered
hsa-mir-548t	2001	2073	1999	2076	+	DNA/TcMar-Mariner	MADE1	1	80	(0)	1	Wholly covered
hsa-mir-548u	2001	2080	2002	2080	+	DNA/TcMar-Mariner	MADE1	1	80	(0)	0.9753	Partly covered
hsa-mir-548v	2001	2079	2006	2076	C	DNA/TcMar-Mariner	MADE1	(1)	79	1	0.8875	Partly covered
hsa-mir-548w	2001	2073	1998	2077	C	DNA/TcMar-Mariner	MADE1	(0)	80	1	1	Wholly covered
hsa-mir-548x	2001	2074	1999	2075	+	DNA/TcMar-Mariner	MADE1	1	78	(2)	1	Wholly covered
hsa-mir-548x-2	2001	2099	2011	2090	C	DNA/TcMar-Mariner	MADE1	(0)	80	1	0.8	Partly covered
hsa-mir-548y	2001	2109	2011	2089	+	DNA/TcMar-Mariner	MADE1	1	79	(1)	0.7182	Partly covered
hsa-mir-548z	2001	2096	2006	2085	C	DNA/TcMar-Mariner	MADE1	(0)	80	1	0.8247	Partly covered
hsa-mir-549a	2001	2095	2074	2288	C	SINE/MIR	MIRb	(21)	247	8	0.2292	Partly covered
hsa-mir-552	2001	2095	2050	2508	+	LINE/L1	L1MD2	5743	6247	(112)	0.4792	Inverted
hsa-mir-552	2001	2095	2010	2049	C	LINE/L1	L1M5	(657)	5787	5748	0.4167	Inverted
hsa-mir-553	2001	2067	1909	2012	+	SINE/MIR	MIR3	99	203	(5)	0.1765	Partly covered
hsa-mir-558	2001	2093	2053	2502	C	LTR/ERVL-MaLR	MLT1C2	(5)	456	1	0.4362	Partly covered
hsa-mir-5584	2001	2059	1844	2037	C	SINE/MIR	MIRb	(3)	265	51	0.6167	Partly covered
hsa-mir-5585	2001	2058	1846	2179	+	SINE/Alu	AluJb	1	302	(10)	1	Wholly covered
hsa-mir-5586	2001	2058	44	3186	C	LINE/L1	L1PREC2	(1966)	6175	2994	1	Wholly covered
hsa-mir-5589	2001	2059	1960	2051	C	DNA/hAT-Tip100	MER91A	(93)	103	4	0.85	Partly covered
hsa-mir-5590	2001	2053	1642	2154	C	LINE/L1	L1M2	(1758)	4385	3883	1	Wholly covered
hsa-mir-5591	2001	2064	1942	2023	+	LINE/L1	L1PB3	5868	5950	(204)	0.3538	Inverted
hsa-mir-5591	2001	2064	2032	2086	C	LINE/L1	L1PB3	(193)	5961	5905	0.5077	Inverted
hsa-mir-562	2001	2094	1499	2581	C	LINE/L1	L1MB7	(18)	6166	5049	1	Wholly covered
hsa-mir-566	2001	2093	1867	2167	+	SINE/Alu	AluSg	1	301	(9)	1	Wholly covered
hsa-mir-5681a	2001	2074	1939	2003	C	SINE/MIR	MIRc	(32)	236	171	0.04	Partly covered
hsa-mir-5682	2001	2075	1194	2583	C	LINE/L1	L1PA14	(6790)	1365	13	1	Wholly covered
hsa-mir-5683	2001	2075	1966	2109	+	DNA/hAT-Charlie	MER5A1	16	166	(0)	1	Wholly covered
hsa-mir-5684	2001	2064	1763	2031	+	SINE/Alu	AluJr	5	273	(39)	0.4769	Inverted
hsa-mir-5684	2001	2064	2033	2221	C	SINE/Alu	AluJo	(37)	275	78	0.4923	Inverted
hsa-mir-5689	2001	2077	1971	2133	+	SINE/Alu	FLAM_C	7	220	(82)	1	Wholly covered
hsa-mir-5691	2001	2067	1786	2011	C	DNA/hAT-Charlie	MER30	(2)	228	1	0.1618	Partly covered
hsa-mir-5694	2001	2075	1942	2391	C	LTR/ERVL	MLT2B1	(0)	520	1	1	Wholly covered
hsa-mir-5695	2001	2084	1929	2131	+	LTR/ERV1	MER39B	256	422	(231)	1	Wholly covered
hsa-mir-5697	2001	2077	2047	2159	+	LINE/L1	HAL1	1678	1812	(695)	0.3974	Inverted
hsa-mir-5697	2001	2077	1972	2053	C	LINE/L1	HAL1	(767)	1740	1658	0.6795	Inverted
hsa-mir-5698	2001	2071	1386	2333	C	LINE/L1	L1M1	(6640)	925	11	1	Wholly covered
hsa-mir-570	2001	2096	2013	2091	+	DNA/TcMar-Mariner	MADE1	1	80	(0)	0.8144	Partly covered
hsa-mir-5700	2001	2070	1997	2009	+	LINE/L2	L2a	500	512	(4)	0.1268	Partly covered
hsa-mir-5706	2001	2079	1148	2921	+	DNA/TcMar-Tigger	Tigger1	1	1789	(629)	1	Wholly covered
hsa-mir-5708	2001	2084	2057	2325	+	SINE/Alu	AluSz	1	283	(29)	0.3294	Inverted
hsa-mir-5708	2001	2084	1739	2029	C	SINE/Alu	AluJr	(8)	304	1	0.3412	Inverted
hsa-mir-571	2001	2095	2036	2136	C	LINE/L1	L1M3a	(5729)	338	237	0.625	Partly covered
hsa-mir-576	2001	2097	1394	2674	C	LINE/L1	L1MB7	(0)	6184	4869	1	Wholly covered
hsa-mir-577	2001	2095	2086	2232	+	LINE/L2	L2a	3276	3418	(8)	0.1042	Partly covered
hsa-mir-579	2001	2097	2005	2101	C	DNA/TcMar-Mariner	MADE1	(0)	80	2	0.949	Partly covered
hsa-mir-581	2001	2095	2093	2320	+	DNA/hAT-Charlie	MER5C1	22	263	(0)	0.0313	Partly covered
hsa-mir-582	2001	2097	2053	2083	+	LINE/CR1	L3b	4185	4215	(1017)	0.3163	Inverted
hsa-mir-582	2001	2097	1910	2054	C	LINE/CR1	L3	(913)	3186	3034	0.551	Inverted
hsa-mir-584	2001	2096	2001	2089	C	DNA/hAT-Blackjack	MER81	(0)	114	2	0.9175	Partly covered
hsa-mir-585	2001	2093	2066	2341	C	LTR/ERVL-MaLR	MLT1C2	(1)	460	184	0.2979	Partly covered
hsa-mir-588	2001	2082	2000	3533	+	LINE/L1	L1M1	1099	2625	(4940)	1	Wholly covered
hsa-mir-591	2001	2094	2048	2149	+	DNA/hAT-Charlie	MER5A	57	157	(32)	0.4947	Partly covered
hsa-mir-603	2001	2096	2012	2092	C	DNA/TcMar-Mariner	MADE1	(0)	80	1	0.8351	Partly covered
hsa-mir-606	2001	2095	1608	2034	C	LINE/L1	L1MCc	(4502)	2535	2097	0.3542	Partly covered
hsa-mir-607	2001	2095	2028	2108	+	SINE/MIR	MIR	30	111	(157)	0.7083	Inverted
hsa-mir-607	2001	2095	1899	2064	C	SINE/MIR	MIR	(38)	224	28	0.6667	Inverted
hsa-mir-6088	2001	2050	2015	2124	C	SINE/Alu	AluJr4	(196)	116	11	0.7059	Partly covered
hsa-mir-612	2001	2099	1958	2009	+	SINE/MIR	MIRc	86	139	(129)	0.09	Partly covered
hsa-mir-6127	2001	2108	1911	2079	+	SINE/MIR	MIR3	35	181	(27)	0.7248	Partly covered
hsa-mir-6130	2001	2108	1664	3707	C	LINE/L1	L1MA8	(247)	6044	3894	1	Wholly covered
hsa-mir-616	2001	2096	1909	2300	C	LINE/L2	L2b	(183)	3243	2620	1	Wholly covered
hsa-mir-619	2001	2098	2059	2376	C	LINE/L1	L1MC4	(465)	7577	7246	0.404	Partly covered
hsa-mir-619	2001	2098	1752	2058	C	SINE/Alu	AluSz6	(6)	306	1	0.5859	Partly covered
hsa-mir-625	2001	2084	1850	2710	C	LINE/L1	L1MCa	(5752)	999	267	1	Wholly covered
hsa-mir-626	2001	2093	1299	2034	C	LINE/L1	L1MB8	(1377)	4769	4063	0.3617	Partly covered
hsa-mir-626	2001	2093	2064	2621	C	LINE/L1	L1MB8	(4657)	1585	1025	0.3191	Partly covered
hsa-mir-633	2001	2097	1928	2108	+	SINE/MIR	MIRb	39	199	(69)	1	Wholly covered
hsa-mir-634	2001	2096	2052	2257	C	LINE/L1	L1ME3A	(182)	5991	5756	0.4639	Partly covered
hsa-mir-637	2001	2098	1653	2038	C	LINE/L1	L1MC4a	(182)	7700	7305	0.3838	Partly covered
hsa-mir-640	2001	2095	1996	2163	+	SINE/MIR	MIRb	87	262	(6)	1	Wholly covered
hsa-mir-644a	2001	2093	686	2058	C	LINE/L1	L1M3	(1098)	5048	3683	0.617	Partly covered
hsa-mir-645	2001	2093	1718	2059	C	DNA/hAT-Charlie	MER1B	(0)	339	1	0.6277	Partly covered
hsa-mir-646	2001	2093	1801	2224	C	LTR/ERVL	LTR67B	(7)	613	175	1	Wholly covered
hsa-mir-649	2001	2096	2011	2087	C	DNA/TcMar-Tigger	MER8	(147)	92	1	0.7938	Partly covered
hsa-mir-6500	2001	2085	943	2999	+	LTR/ERV1	MER52A	1	1755	(0)	1	Wholly covered
hsa-mir-6503	2001	2085	1549	2097	C	LTR/ERVL-MaLR	MLT1D	(0)	505	5	1	Wholly covered
hsa-mir-6507	2001	2069	1989	2043	+	LINE/L1	L1M1	1368	1423	(6142)	0.6143	Partly covered
hsa-mir-652	2001	2097	1991	2118	C	DNA/hAT-Tip100	MER91C	(0)	140	1	1	Wholly covered
hsa-mir-659	2001	2096	2053	2124	+	DNA/hAT-Tip100	Arthur1	62	135	(3812)	0.4536	Partly covered
hsa-mir-6745	2001	2126	1793	2066	+	LINE/L2	L2b	3038	3335	(40)	0.5197	Partly covered
hsa-mir-6839	2001	2112	2013	2075	C	LTR/ERV1	LTR7C	(17)	454	392	0.5575	Partly covered
hsa-mir-6854	2001	2068	1840	2028	+	DNA/hAT-Charlie	MER5A	1	189	(0)	0.4058	Partly covered
hsa-mir-6887	2001	2064	1809	2007	+	LINE/L2	L2a	3185	3423	(3)	0.1077	Partly covered
hsa-mir-708	2001	2087	2057	2123	+	LINE/L2	L2c	3280	3328	(59)	0.3523	Inverted
hsa-mir-708	2001	2087	1993	2064	C	LINE/L2	L2d	(89)	427	355	0.7273	Inverted
hsa-mir-7151	2001	2059	1	2980	C	LINE/L1	L1PA10	(3793)	3788	7	1	Wholly covered
hsa-mir-7157	2001	2059	1273	2599	C	LINE/L1	L1MDa	(4911)	1722	19	1	Wholly covered
hsa-mir-7702	2001	2058	1968	2030	C	LINE/RTE-BovB	MamRTE1	(669)	3143	3079	0.5085	Partly covered
hsa-mir-7849	2001	2105	1957	2018	+	LTR/ERVL-MaLR	MLT1L	408	474	(136)	0.1698	Partly covered
hsa-mir-7850	2001	2078	1548	2164	+	LTR/ERVL-MaLR	MLT1E1A	41	680	(0)	1	Wholly covered
hsa-mir-7851	2001	2159	2096	2232	+	SINE/Alu	AluJb	168	304	(8)	0.4	Inverted
hsa-mir-7851	2001	2159	1918	2089	C	SINE/Alu	AluJb	(0)	312	141	0.5563	Inverted
hsa-mir-7853	2001	2131	1994	2137	C	DNA/hAT-Charlie	MER5A1	(0)	166	16	1	Wholly covered
hsa-mir-7973-1	2001	2075	1937	2043	+	SINE/MIR	MIRb	27	133	(135)	0.5658	Inverted
hsa-mir-7973-1	2001	2075	2039	2117	C	SINE/MIR	MIRc	(145)	123	45	0.4868	Inverted
hsa-mir-7973-2	2001	2075	1958	2036	+	SINE/MIR	MIRc	45	123	(145)	0.4737	Inverted
hsa-mir-7973-2	2001	2075	2032	2138	C	SINE/MIR	MIRb	(135)	133	27	0.5789	Inverted
hsa-mir-7975	2001	2067	1	2068	C	LTR/ERV1	HERVH-int	(5370)	2343	3	1	Wholly covered
hsa-mir-7977	2001	2048	1387	2021	C	LTR/ERV1	HUERS-P3-int	(8286)	633	1	0.4286	Partly covered
hsa-mir-7977	2001	2048	2023	2604	C	LTR/ERV1	LTR9B	(0)	644	1	0.5306	Partly covered
hsa-mir-7978	2001	2058	2036	3358	+	LINE/L1	L1MB8	2611	3784	(2362)	0.3898	Inverted
hsa-mir-7978	2001	2058	1954	2037	C	LINE/L1	L1M3	(3461)	2679	2596	0.6271	Inverted
hsa-mir-8056	2001	2081	1984	2038	+	LINE/L2	L2d2	224	282	(273)	0.4634	Partly covered
hsa-mir-8067	2001	2076	1868	2021	C	LINE/L1	L1MC4	(444)	7598	7493	0.2727	Partly covered
hsa-mir-8074	2001	2080	2062	2261	C	LINE/L1	L1ME2z	(352)	6092	5899	0.2346	Partly covered
hsa-mir-8076	2001	2082	2072	2186	+	SINE/MIR	MIRc	14	144	(124)	0.1325	Partly covered
hsa-mir-8079	2001	2071	2070	2239	+	SINE/MIR	MIRb	6	203	(65)	0.0278	Partly covered
hsa-mir-8084	2001	2088	2028	2405	C	LINE/L1	L1ME3Cz	(744)	5402	5050	0.6854	Partly covered
hsa-mir-8086	2001	2092	2037	2333	C	SINE/Alu	AluSz	(16)	296	1	0.6022	Partly covered
hsa-mir-885	2001	2073	2040	2208	+	SINE/MIR	MIRb	2	192	(76)	0.4595	Partly covered
hsa-mir-887	2001	2078	1880	2181	C	LINE/L2	L2a	(354)	3065	2731	1	Wholly covered
hsa-mir-891a	2001	2078	2053	2085	+	SINE/MIR	MIRc	175	207	(61)	0.3291	Partly covered
hsa-mir-891b	2001	2078	2053	2114	+	SINE/MIR	MIRc	175	236	(32)	0.3291	Partly covered
hsa-mir-921	2001	2055	1932	2037	C	SINE/MIR	MIR3	(42)	166	46	0.6607	Partly covered
hsa-mir-95	2001	2080	2002	2037	+	LINE/L2	L2d2	515	550	(5)	0.4444	Inverted
hsa-mir-95	2001	2080	2047	2182	C	LINE/L2	L2d2	(10)	545	440	0.4198	Inverted
