# Supplementary material for: The Role of Transposable Elements in the Origin and Evolution of MicroRNAs in Human
Source: PLoS One. 2015 Jun 26;10(6):e0131365. doi: 10.1371/journal.pone.0131365 (PMC4482582; doi:10.1371/journal.pone.0131365)
Supplement: S2 Table — (XLSX) [file pone.0131365.s002.xlsx]

## Sheet: Supplementary file 2
Supplementary file 2: MDTEs with partly covered TEs
Type	pre-miRNA	miRNA start on query sequence	miRNA end on query sequence	TE start on query sequence	TE end on query sequence	TE Chain	TE family	TE	TE begin	TE end	(TE left)	TE Coverage percent
I	hsa-mir-1183	2001	2088	2030	2193	C	LINE/L2	L2c	(378)	3009	2849	0.6629
I	hsa-mir-1246	2001	2072	2020	2081	+	LTR/ERVL-MaLR	MLT1M	147	208	(464)	0.726
I	hsa-mir-1249	2001	2065	2025	2347	+	LINE/L2	L2c	3051	3366	(9)	0.6212
I	hsa-mir-1266	2001	2083	2063	2173	+	SINE/MIR	MIR3	82	190	(18)	0.25
I	hsa-mir-1289	2001	2110	2009	2095	+	DNA/hAT-Charlie	MER5A	55	142	(47)	0.7838
I	hsa-mir-1298	2001	2111	2002	2106	+	DNA	X24_DNA	32	141	(32)	0.9375
I	hsa-mir-1304	2001	2090	1936	2066	+	SINE/Alu	AluJr	126	257	(55)	0.7253
I	hsa-mir-151b	2001	2095	2000	2079	C	LINE/L2	L2c	(29)	3397	3281	0.8229
I	hsa-mir-1825	2001	2052	1394	2005	C	LINE/L2	L2a	(7)	3419	2704	0.0943
I	hsa-mir-1911	2001	2079	2079	2334	C	LTR/Gypsy?	LTR88a	(266)	550	285	0.0125
I	hsa-mir-224	2001	2080	2004	2078	+	DNA	MER135	84	157	(71)	0.9259
I	hsa-mir-2909	2001	2068	2018	2247	C	LTR/ERVL-MaLR	MLT1L	(209)	401	166	0.7391
I	hsa-mir-3118	2001	2074	2044	2642	C	LINE/L1	L1PA13	(4819)	2781	2192	0.4133
I	hsa-mir-3144	2001	2078	1013	2038	+	LINE/L1	L1M1	2873	4067	(3495)	0.481
I	hsa-mir-3149	2001	2082	2030	2091	+	LINE/L1	L1ME3G	680	743	(181)	0.6386
I	hsa-mir-3194	2001	2072	2044	2189	+	SINE/MIR	MIR	62	228	(34)	0.3973
I	hsa-mir-3201	2001	2051	1944	2019	C	LINE/L2	L2a	(127)	3299	3221	0.3654
I	hsa-mir-320b	2001	2137	2133	2387	C	LINE/L2	L2	(672)	2747	2473	0.0362
I	hsa-mir-335	2001	2093	1854	2002	C	SINE/MIR	MIRb	(10)	258	103	0.0213
I	hsa-mir-340	2001	2094	2009	2046	C	DNA/TcMar-Mariner	MARNA	(346)	240	203	0.4
I	hsa-mir-3622b	2001	2094	2093	2176	+	SINE/Alu	AluJr4	229	312	(0)	0.0211
I	hsa-mir-3657	2001	2116	2060	2394	C	LINE/L1	L1MC4	(633)	7409	7074	0.4872
I	hsa-mir-3670	2001	2064	2014	2378	+	LTR/ERVL	LTR16A1	64	448	(8)	0.7846
I	hsa-mir-3686	2001	2085	1501	2047	C	LINE/L1	L1MEc	(5662)	738	153	0.5465
I	hsa-mir-374a	2001	2071	2034	2200	+	LINE/L2	L2c	3222	3387	(0)	0.5278
I	hsa-mir-374b	2001	2071	2036	2199	+	LINE/L2	L2c	3225	3387	(0)	0.5
I	hsa-mir-374c	2001	2069	1872	2035	C	LINE/L2	L2c	(0)	3387	3225	0.5
I	hsa-mir-378b	2001	2056	2022	2122	+	SINE/MIR	MIRc	17	119	(149)	0.614
I	hsa-mir-378d	2001	2053	2031	2205	+	SINE/MIR	MIRb	32	213	(55)	0.4259
I	hsa-mir-3910	2001	2081	2047	2396	+	LINE/L1	HAL1ME	929	1338	(1127)	0.4268
I	hsa-mir-3912	2001	2104	1953	2043	+	LINE/L1	L1M5	5710	5800	(324)	0.4095
I	hsa-mir-3920	2001	2085	1843	2030	C	LINE/L2	L2a	(289)	3137	2947	0.3488
I	hsa-mir-3923	2001	2082	1882	2056	+	LTR/ERVL-MaLR	MLT1B	3	179	(211)	0.6747
I	hsa-mir-3925	2001	2076	2034	2152	C	DNA/TcMar-Tigger	Tigger1	(660)	1758	1634	0.5584
I	hsa-mir-3934	2001	2106	2013	2123	C	SINE/MIR	MIR	(114)	148	33	0.8785
I	hsa-mir-4263	2001	2082	1514	2050	C	LINE/L1	L1MEg1	(5242)	2091	1570	0.6024
I	hsa-mir-4288	2001	2066	2049	2152	+	LTR/ERVL	LTR86B1	389	493	(0)	0.2687
I	hsa-mir-4293	2001	2077	1886	2070	C	SINE/tRNA	LFSINE_Vert	(159)	300	117	0.8974
I	hsa-mir-4311	2001	2099	1896	2066	C	LINE/L2	L2d	(105)	411	225	0.66
I	hsa-mir-4418	2001	2061	1501	2056	C	LINE/L2	L2a	(0)	3426	2835	0.9032
I	hsa-mir-4419b	2001	2067	2003	2153	+	SINE/Alu	AluSx3	138	291	(20)	0.9559
I	hsa-mir-4420	2001	2076	1941	2012	+	SINE/MIR	MIR3	22	89	(119)	0.1558
I	hsa-mir-4422	2001	2082	2043	2265	+	LTR/Gypsy	MamGypLTR1a	563	784	(0)	0.4819
I	hsa-mir-4424	2001	2085	831	2037	+	LINE/L1	L1M3	3739	4997	(1143)	0.4302
I	hsa-mir-4433	2001	2080	2078	2434	C	LINE/L2	L2c	(909)	2510	2139	0.037
I	hsa-mir-4433b	2001	2101	1657	2013	+	LINE/L2	L2c	2139	2510	(909)	0.1275
I	hsa-mir-4445	2001	2069	2036	2982	+	LINE/L1	L1PB1	5161	6149	(2)	0.4857
I	hsa-mir-4447	2001	2090	2010	2231	C	DNA/hAT-Charlie	MER20	(0)	219	1	0.8901
I	hsa-mir-4457	2001	2067	2029	3011	+	LINE/L1	L1MEc	568	1601	(4799)	0.5735
I	hsa-mir-4460	2001	2085	2068	2112	+	LTR/ERVL	HERVL40-int	410	455	(5075)	0.2093
I	hsa-mir-4472	2001	2066	2022	2307	C	SINE/Alu	AluSz6	(19)	293	1	0.6716
I	hsa-mir-4480	2001	2070	1958	2050	C	SINE/MIR	MIRb	(117)	151	72	0.7042
I	hsa-mir-4484	2001	2082	1688	2032	+	LTR/ERV1	MER50-int	4	357	(6848)	0.3855
I	hsa-mir-4495	2001	2065	1895	2012	C	SINE/MIR	MIRb	(47)	221	111	0.1818
I	hsa-mir-450b	2001	2077	2074	2229	+	LINE/L1	L1ME4a	5949	6110	(14)	0.0513
I	hsa-mir-4510	2001	2067	2065	2115	+	LINE/L2	L2b	3323	3374	(1)	0.0441
I	hsa-mir-4518	2001	2082	1951	2041	+	DNA/hAT-Charlie	MER117	46	148	(49)	0.494
I	hsa-mir-4520a	2001	2069	1983	2008	C	SINE/MIR	MIRb	(15)	253	228	0.1143
I	hsa-mir-4661	2001	2074	2069	2164	+	LTR/Gypsy	MamGypsy2-I	1072	1185	(2981)	0.08
I	hsa-mir-4671	2001	2072	2049	2144	C	SINE/tRNA-RTE	MamSINE1	(174)	116	15	0.3288
I	hsa-mir-4676	2001	2071	2034	2255	+	LINE/L2	L2a	2653	2906	(513)	0.5278
I	hsa-mir-4684	2001	2081	1844	2007	+	DNA/hAT-Charlie	MER102a	73	247	(83)	0.0854
I	hsa-mir-4699	2001	2073	2047	2247	+	LINE/L2	L2b	1930	2146	(1273)	0.3649
I	hsa-mir-4703	2001	2078	2042	2285	C	DNA/TcMar-Tigger	Tigger18a	(603)	249	8	0.4684
I	hsa-mir-4704	2001	2074	2047	2384	C	LTR/ERVL-MaLR	MLT1H1	(223)	368	43	0.3733
I	hsa-mir-4753	2001	2082	2069	2237	C	LINE/L1	HAL1	(1113)	1394	1252	0.1687
I	hsa-mir-4772	2001	2077	1	2028	C	LINE/L1	L1M3b	(3729)	3833	2015	0.359
I	hsa-mir-4775	2001	2074	1996	2068	+	DNA/TcMar-Tc1	EutTc1-N2	138	223	(155)	0.9067
I	hsa-mir-4801	2001	2081	1929	2060	+	SINE/MIR	MIRb	35	184	(46)	0.7317
I	hsa-mir-493	2001	2088	2032	2097	C	LINE/L2	L2b	(1)	3374	3316	0.6404
I	hsa-mir-5011	2001	2102	1916	2009	C	DNA/TcMar-Tigger	Tigger3a	(0)	348	240	0.0874
I	hsa-mir-5100	2001	2118	2013	2149	+	SINE/MIR	MIR	7	142	(126)	0.8908
I	hsa-mir-548a	2001	2096	2013	2092	+	DNA/TcMar-Mariner	MADE1	1	80	(0)	0.8247
I	hsa-mir-548aa	2001	2096	2006	2085	+	DNA/TcMar-Mariner	MADE1	1	80	(0)	0.8247
I	hsa-mir-548ac	2001	2087	2085	2256	C	DNA/hAT-Charlie	MER33	(157)	167	2	0.0341
I	hsa-mir-548ad	2001	2081	2004	2079	C	DNA/TcMar-Mariner	MADE1	(0)	80	1	0.9268
I	hsa-mir-548ai	2001	2087	2086	2577	+	LINE/L1	L1MC4	7322	7818	(224)	0.0227
I	hsa-mir-548aj	2001	2091	2007	2086	+	DNA/TcMar-Mariner	MADE1	1	80	(0)	0.8696
I	hsa-mir-548al	2001	2096	1998	2092	C	DNA/TcMar-Mariner	MADE1	(0)	80	1	0.9485
I	hsa-mir-548am	2001	2073	1998	2072	C	DNA/TcMar-Mariner	MADE1	(0)	80	6	0.973
I	hsa-mir-548an	2001	2082	2003	2082	C	DNA/TcMar-Mariner	MADE1	(0)	80	1	0.9639
I	hsa-mir-548ao	2001	2095	2089	2252	C	LINE/L1	HAL1	(1834)	673	487	0.0729
I	hsa-mir-548ap	2001	2095	2088	2212	C	LTR/ERV1	MER50	(609)	125	1	0.0833
I	hsa-mir-548ay	2001	2106	2097	2370	+	LTR/ERV1	LTR43	328	602	(0)	0.0935
I	hsa-mir-548az	2001	2094	2009	2088	+	DNA/TcMar-Mariner	MADE1	1	80	(0)	0.8421
I	hsa-mir-548b	2001	2096	2013	2092	+	DNA/TcMar-Mariner	MADE1	1	80	(0)	0.8247
I	hsa-mir-548c	2001	2096	2013	2092	+	DNA/TcMar-Mariner	MADE1	1	80	(0)	0.8247
I	hsa-mir-548d	2001	2096	2013	2092	C	DNA/TcMar-Mariner	MADE1	(0)	80	1	0.8247
I	hsa-mir-548e	2001	2087	2084	2270	C	LINE/L1	L1M5	(3264)	2882	2646	0.0455
I	hsa-mir-548f	2001	2085	2003	2082	C	DNA/TcMar-Mariner	MADE1	(0)	80	1	0.9302
I	hsa-mir-548g	2001	2088	2006	2083	+	DNA/TcMar-Mariner	MADE1	1	80	(0)	0.8764
I	hsa-mir-548j	2001	2111	2021	2094	+	DNA/TcMar-Mariner	MADE1	5	79	(1)	0.6607
I	hsa-mir-548k	2001	2115	2020	2098	+	DNA/TcMar-Mariner	MADE1	1	80	(0)	0.681
I	hsa-mir-548l	2001	2085	2003	2079	C	DNA/TcMar-Mariner	MADE1	(0)	80	4	0.8953
I	hsa-mir-548m	2001	2085	2004	2081	C	DNA/TcMar-Mariner	MADE1	(0)	80	1	0.907
I	hsa-mir-548p	2001	2083	2002	2081	+	DNA/TcMar-Mariner	MADE1	1	80	(0)	0.9524
I	hsa-mir-548q	2001	2099	2004	2102	+	DNA/TcMar-Mariner	MADE1	1	80	(0)	0.96
I	hsa-mir-548u	2001	2080	2002	2080	+	DNA/TcMar-Mariner	MADE1	1	80	(0)	0.9753
I	hsa-mir-548v	2001	2079	2006	2076	C	DNA/TcMar-Mariner	MADE1	(1)	79	1	0.8875
I	hsa-mir-548x	2001	2099	2011	2090	C	DNA/TcMar-Mariner	MADE1	(0)	80	1	0.8
I	hsa-mir-548y	2001	2109	2011	2089	+	DNA/TcMar-Mariner	MADE1	1	79	(1)	0.7182
I	hsa-mir-548z	2001	2096	2006	2085	C	DNA/TcMar-Mariner	MADE1	(0)	80	1	0.8247
I	hsa-mir-5584	2001	2059	1844	2037	C	SINE/MIR	MIRb	(3)	265	51	0.6167
I	hsa-mir-5589	2001	2059	1960	2051	C	DNA/hAT-Tip100	MER91A	(93)	103	4	0.85
I	hsa-mir-5681a	2001	2074	1939	2003	C	SINE/MIR	MIRc	(32)	236	171	0.04
I	hsa-mir-570	2001	2096	2013	2091	+	DNA/TcMar-Mariner	MADE1	1	80	(0)	0.8144
I	hsa-mir-571	2001	2095	2036	2136	C	LINE/L1	L1M3a	(5729)	338	237	0.625
I	hsa-mir-577	2001	2095	2086	2232	+	LINE/L2	L2a	3276	3418	(8)	0.1042
I	hsa-mir-579	2001	2097	2005	2101	C	DNA/TcMar-Mariner	MADE1	(0)	80	2	0.949
I	hsa-mir-584	2001	2096	2001	2089	C	DNA/hAT-Blackjack	MER81	(0)	114	2	0.9175
I	hsa-mir-591	2001	2094	2048	2149	+	DNA/hAT-Charlie	MER5A	57	157	(32)	0.4947
I	hsa-mir-603	2001	2096	2012	2092	C	DNA/TcMar-Mariner	MADE1	(0)	80	1	0.8351
I	hsa-mir-606	2001	2095	1608	2034	C	LINE/L1	L1MCc	(4502)	2535	2097	0.3542
I	hsa-mir-6088	2001	2050	1992	2019	C	LTR/ERVL-MaLR	MLT1D	(68)	437	427	0.3725
I	hsa-mir-612	2001	2099	1958	2009	+	SINE/MIR	MIRc	86	139	(129)	0.09
I	hsa-mir-626	2001	2093	2064	2621	C	LINE/L1	L1MB8	(4657)	1585	1025	0.3191
I	hsa-mir-634	2001	2096	2052	2257	C	LINE/L1	L1ME3A	(182)	5991	5756	0.4639
I	hsa-mir-637	2001	2098	1653	2038	C	LINE/L1	L1MC4a	(182)	7700	7305	0.3838
I	hsa-mir-644a	2001	2093	686	2058	C	LINE/L1	L1M3	(1098)	5048	3683	0.617
I	hsa-mir-645	2001	2093	1718	2059	C	DNA/hAT-Charlie	MER1B	(0)	339	1	0.6277
I	hsa-mir-649	2001	2096	2088	2224	C	LINE/L1	L1M4	(2399)	3747	3614	0.0928
I	hsa-mir-6507	2001	2069	1989	2043	+	LINE/L1	L1M1	1368	1423	(6142)	0.6143
I	hsa-mir-659	2001	2096	2053	2124	+	DNA/hAT-Tip100	Arthur1	62	135	(3812)	0.4536
I	hsa-mir-6839	2001	2112	2013	2075	C	LTR/ERV1	LTR7C	(17)	454	392	0.5575
I	hsa-mir-7702	2001	2058	1968	2030	C	LINE/RTE-BovB	MamRTE1	(669)	3143	3079	0.5085
I	hsa-mir-7849	2001	2105	1957	2018	+	LTR/ERVL-MaLR	MLT1L	408	474	(136)	0.1698
I	hsa-mir-8056	2001	2081	1984	2038	+	LINE/L2	L2d2	224	282	(273)	0.4634
I	hsa-mir-8067	2001	2076	1868	2021	C	LINE/L1	L1MC4	(444)	7598	7493	0.2727
I	hsa-mir-8074	2001	2080	2062	2261	C	LINE/L1	L1ME2z	(352)	6092	5899	0.2346
I	hsa-mir-8084	2001	2088	2028	2405	C	LINE/L1	L1ME3Cz	(744)	5402	5050	0.6854
I	hsa-mir-8086	2001	2092	2037	2333	C	SINE/Alu	AluSz	(16)	296	1	0.6022
I	hsa-mir-891a	2001	2078	2053	2085	+	SINE/MIR	MIRc	175	207	(61)	0.3291
I	hsa-mir-891b	2001	2078	2053	2114	+	SINE/MIR	MIRc	175	236	(32)	0.3291
I	hsa-mir-921	2001	2055	1932	2037	C	SINE/MIR	MIR3	(42)	166	46	0.6607
II	hsa-mir-1200	2001	2075	1822	2011	C	SINE/MIR	MIRb	(36)	232	3	0.1447
II	hsa-mir-1257	2001	2116	2074	2369	+	LTR/ERVL-MaLR	MLT1H	23	345	(204)	0.3675
II	hsa-mir-1264	2001	2068	1976	2034	+	LINE/L2	L2a	3328	3426	(0)	0.4928
II	hsa-mir-1293	2001	2070	1705	2001	+	SINE/Alu	AluSz6	1	297	(15)	0.0141
II	hsa-mir-3169	2001	2082	2049	2157	C	SINE/MIR	MIRb	(29)	239	123	0.4096
II	hsa-mir-3179	2001	2083	1693	2001	C	SINE/Alu	AluJo	(9)	303	1	0.0119
II	hsa-mir-3200	2001	2084	1648	2048	C	LTR/ERVL	LTR16D2	(60)	512	1	0.5647
II	hsa-mir-326	2001	2094	2084	2213	+	DNA/hAT-Tip100	Arthur1B	3	147	(1078)	0.1158
II	hsa-mir-3664	2001	2098	2074	2313	+	DNA/TcMar-Tigger	MER46C	7	261	(77)	0.2525
II	hsa-mir-378f	2001	2077	2039	2173	+	SINE/MIR	MIRc	16	151	(117)	0.5
II	hsa-mir-3936	2001	2109	2094	2380	+	LTR/ERVL	LTR32	9	280	(177)	0.1455
II	hsa-mir-421	2001	2084	1879	2042	+	LINE/L2	L2c	3225	3387	(0)	0.4941
II	hsa-mir-4454	2001	2054	2027	2459	C	LTR/ERV1	LTR7B	(2)	462	1	0.5091
II	hsa-mir-4483	2001	2061	2050	2211	C	SINE/Alu	AluJr4	(14)	298	137	0.1935
II	hsa-mir-4491	2001	2067	2059	2166	C	DNA/hAT-Blackjack	MER81	(4)	110	1	0.1324
II	hsa-mir-466	2001	2083	2076	2157	C	LINE/L1	L1ME3	(70)	6092	6001	0.0952
II	hsa-mir-4672	2001	2080	1916	2009	C	SINE/MIR	MIRb	(150)	118	24	0.1111
II	hsa-mir-4712	2001	2081	1811	2022	C	SINE/MIR	MIRb	(4)	264	51	0.2683
II	hsa-mir-4731	2001	2069	2063	2210	C	LINE/CR1	L3	(24)	4075	3916	0.1
II	hsa-mir-487b	2001	2083	2076	2308	+	SINE/MIR	MIR	18	259	(9)	0.0952
II	hsa-mir-4999	2001	2090	2080	2149	C	LINE/L1	L1MA9	(39)	6273	6214	0.1209
II	hsa-mir-5007	2001	2094	1603	2002	C	LTR/ERVL-MaLR	MSTA	(0)	428	28	0.0211
II	hsa-mir-5094	2001	2084	1730	2012	+	SINE/Alu	AluJb	23	302	(10)	0.1412
II	hsa-mir-545	2001	2105	1886	2052	+	LINE/L2	L2c	3222	3387	(0)	0.4906
II	hsa-mir-549a	2001	2095	2074	2288	C	SINE/MIR	MIRb	(21)	247	8	0.2292
II	hsa-mir-553	2001	2067	1909	2012	+	SINE/MIR	MIR3	99	203	(5)	0.1765
II	hsa-mir-558	2001	2093	2053	2502	C	LTR/ERVL-MaLR	MLT1C2	(5)	456	1	0.4362
II	hsa-mir-5691	2001	2067	1786	2011	C	DNA/hAT-Charlie	MER30	(2)	228	1	0.1618
II	hsa-mir-5700	2001	2070	1997	2009	+	LINE/L2	L2a	500	512	(4)	0.1268
II	hsa-mir-581	2001	2095	2093	2320	+	DNA/hAT-Charlie	MER5C1	22	263	(0)	0.0313
II	hsa-mir-585	2001	2093	2066	2341	C	LTR/ERVL-MaLR	MLT1C2	(1)	460	184	0.2979
II	hsa-mir-6127	2001	2108	2100	2398	C	SINE/Alu	AluSx	(17)	295	1	0.0826
II	hsa-mir-619	2001	2098	1752	2058	C	SINE/Alu	AluSz6	(6)	306	1	0.5859
II	hsa-mir-6745	2001	2126	1793	2066	+	LINE/L2	L2b	3038	3335	(40)	0.5197
II	hsa-mir-6854	2001	2068	1840	2028	+	DNA/hAT-Charlie	MER5A	1	189	(0)	0.4058
II	hsa-mir-6887	2001	2064	1809	2007	+	LINE/L2	L2a	3185	3423	(3)	0.1077
II	hsa-mir-7977	2001	2048	2023	2604	C	LTR/ERV1	LTR9B	(0)	644	1	0.5306
II	hsa-mir-8076	2001	2082	2072	2186	+	SINE/MIR	MIRc	14	144	(124)	0.1325
II	hsa-mir-8079	2001	2071	2070	2239	+	SINE/MIR	MIRb	6	203	(65)	0.0278
II	hsa-mir-885	2001	2073	2040	2208	+	SINE/MIR	MIRb	2	192	(76)	0.4595
Type I: The MDTEs lost their TE feature from whole covered type. Type II: TEs formed half of miRNAs from their head or tail.
