# Supplementary material for: The Role of Transposable Elements in the Origin and Evolution of MicroRNAs in Human
Source: PLoS One. 2015 Jun 26;10(6):e0131365. doi: 10.1371/journal.pone.0131365 (PMC4482582; doi:10.1371/journal.pone.0131365)
Supplement: S3 Table — (XLSX) [file pone.0131365.s003.xlsx]

## Sheet: Supplementary file 3
Supplementary file 3: MDTEs without covered TEs and their homologous
miRNAs	Bos taurus	Mus musculus	Macaca mulatta	Pan troglodytes
hsa-mir-1183				ptr-mir-1183 LINE/L2 L2c Partly covered
hsa-mir-1273h				ptr-mir-1273 SINE/Alu AluSg Wholly covered
hsa-mir-1258		mmu-mir-1258 SINE/B2 B3A Partly covered
hsa-mir-1294				ptr-mir-1294 SINE/MIR MIRb Partly covered
hsa-mir-151b	bta-mir-151 LINE/L2 L2b Partly covered	mmu-mir-151 LINE/L2 L2c Wholly covered	mml-mir-151 LINE/L2 L2c Partly covered	ptr-mir-151 LINE/L2 L2c Partly covered
hsa-mir-130		mmu-mir-130c LTR/ERVL-MaLR ORR1E Partly covered
hsa-mir-193	bta-mir-193a SINE/MIR MIRc Partly covered
hsa-mir-21		mmu-mir-21c LTR/ERVL RMER15 Partly covered
hsa-mir-297		mmu-mir-297c LTR/ERVK RLTR17B_Mm Partly covered
hsa-mir-320d			mml-mir-320c DNA/TcMar-Tigger Tigger5b Partly covered	ptr-mir-320e SINE/Alu AluSq Partly covered
hsa-mir-3129				ptr-mir-3129 SINE/Alu AluSc Partly covered
hsa-mir-378j	bta-mir-378c SINE/MIR MIR3 Uncovered	mmu-mir-378d SINE/MIR MIRc Partly covered	mml-mir-378j LINE/L2 L2c Uncovered	ptr-mir-378j LINE/L2 L2c Uncovered
hsa-mir-345	bta-mir-345 SINE/MIR MIR3 Partly covered
hsa-mir-466		mmu-mir-466q SINE/B4 RSINE1 Partly covered
hsa-mir-4796			mml-mir-4796 SINE/MIR MIRc Partly covered
hsa-mir-544b	bta-mir-544b DNA/hAT-Charlie MER5A1 Wholly covered	mmu-mir-544 DNA/hAT-Charlie MER5A1 Wholly covered	mml-mir-544 DNA/hAT-Charlie MER5A1 Wholly covered	ptr-mir-544 DNA/hAT-Charlie MER5A1 Wholly covered
hsa-mir-508			mml-mir-508 DNA/hAT-Tip100 MER91C Partly covered
hsa-mir-570			mml-mir-570 DNA/TcMar-Mariner MADE1 Partly covered	ptr-mir-570 DNA/TcMar-Mariner MADE1 Partly covered
hsa-mir-578			mml-mir-578 LINE/L2 L2a Partly covered
hsa-mir-587				ptr-mir-587 DNA/hAT-Tip100 MER115 Wholly covered
hsa-mir-631	bta-mir-631 SINE/MIR MIRc Partly covered
hsa-mir-652	bta-mir-652 DNA/hAT-Tip100 MER91C Partly covered	mmu-mir-652 DNA/hAT-Tip100 MER91C Partly covered	mml-mir-652 DNA/hAT-Tip100 MER91C Wholly covered	ptr-mir-652 DNA/hAT-Tip100 MER91C Wholly covered
hsa-mir-924			mml-mir-924 LTR/ERV1 MER101B Partly covered
